# Supplementary material for: Surface qualities have little effect on vection strength
Source: Front Psychol. 2014 Jun 25;5:610. doi: 10.3389/fpsyg.2014.00610 (PMC4070391; doi:10.3389/fpsyg.2014.00610)
Supplement: Supplementary file 1 [file DataSheet1.XLSX]

## Sheet: correlation_individual 
Latency
correlation coefficient											r-squared
	Bark	Ceramic	Fabric	Fur	Glass	Leather	Metal	Stone	Wood			Bark	Ceramic	Fabric	Fur	Glass	Leather	Metal	Stone	Wood
Glossy	0.23431	-0.6883	-0.0579574	0.291013	-0.431658	-0.442657	0.0425394	-0.0750814	-0.174916		Glossy	0.0549011	0.473757	0.00335906	0.0846888	0.186328	0.195946	0.0018096	0.00563722	0.0305956
Heavy	0.189916	0.347786	0.0328227	-0.113739	-0.221334	-0.251091	-0.272809	0.144876	-0.295303		Heavy	0.036068	0.120955	0.00107733	0.0129366	0.0489889	0.0630467	0.074425	0.0209889	0.0872038
Warm	-0.234635	0.161516	0.0659195	0.186049	0.257203	0.527287	-0.104396	0.157341	-0.224166		Warm	0.0550536	0.0260873	0.00434538	0.0346143	0.0661532	0.278031	0.0108986	0.0247561	0.0502506
Complex	-0.0566202	0.129905	-0.0526835	-0.248809	0.512435	-0.158793	0.229691	0.0300135	-0.502574		Complex	0.00320584	0.0168753	0.00277555	0.0619061	0.262589	0.0252153	0.052758	0.000900808	0.252581
Artificial	0.0802253	0.0744596	-0.416051	-0.176917	-0.225061	-0.0442793	-0.0048986	0.173404	-0.182442		Artificial	0.0064361	0.00554423	0.173099	0.0312997	0.0506526	0.00196066	2.39963e-05	0.0300689	0.033285
Transparent	0.20031	-0.375048	-0.109377	-0.0201319	-0.410884	-0.244652	0.161984	0.00414687	-0.0331315		Transparent	0.0401242	0.140661	0.0119634	0.000405292	0.168825	0.0598546	0.026239	1.71966e-05	0.00109769
Elastic	-0.3078	-0.127057	-0.075781	0.279738	0.0593126	-0.383427	0.0756859	0.0306744	0.0331736		Elastic	0.0947406	0.0161436	0.00574275	0.0782533	0.00351798	0.147016	0.00572835	0.000940921	0.00110049
Irregular	0.00401627	0.281765	0.237329	0.024892	0.421671	0.0898136	0.100379	0.114217	-0.362439		Irregular	1.61304e-05	0.0793915	0.0563252	0.000619611	0.177806	0.00806649	0.0100759	0.0130454	0.131362
Fancy	-0.271576	-0.355224	-0.154352	0.13641	0.158486	-0.239223	-0.173558	0.79486	-0.242117		Fancy	0.0737534	0.126184	0.0238247	0.0186077	0.0251177	0.0572277	0.0301224	0.631803	0.0586208
Dead	0.00583296	0.0389507	0.423908	-0.30062	-0.255183	-0.0666927	0.127008	-0.244315	-0.178903		Dead	3.40234e-05	0.00151716	0.179698	0.0903724	0.0651184	0.00444791	0.016131	0.0596896	0.0320061
Hard	0.27233	0.0119076	0.184791	0.0100926	-0.106716	-0.383515	-0.00971006	-0.353032	0.0197659		Hard	0.0741634	0.000141791	0.0341476	0.00010186	0.0113883	0.147084	9.42852e-05	0.124631	0.00039069
Wet	-0.0972907	-0.302877	-0.0927138	0.371335	0.176418	-0.42205	-0.109341	0.769397	-0.413041		Wet	0.00946549	0.0917342	0.00859584	0.13789	0.0311233	0.178126	0.0119555	0.591972	0.170603
Rough	0.0898314	0.00674826	-0.110569	0.0221746	0.239239	0.386264	0.408387	0.266802	-0.376503		Rough	0.00806967	4.5539e-05	0.0122255	0.000491713	0.0572352	0.1492	0.16678	0.0711833	0.141755
Dynamic	-0.152992	-0.293833	-0.44149	0.52928	-0.348513	0.47251	-0.172635	-0.207785	-0.272544		Dynamic	0.0234066	0.0863376	0.194913	0.280138	0.121461	0.223266	0.0298027	0.0431748	0.0742804
Duration
correlation coefficient											r-squared
	Bark	Ceramic	Fabric	Fur	Glass	Leather	Metal	Stone	Wood
Glossy	-0.244076	0.639192	-0.00830806	-0.351771	0.601455	0.0749714	-0.198662	0.0969457	-0.166003		Glossy	0.0595731	0.408567	6.90238e-05	0.123743	0.361749	0.00562072	0.0394664	0.00939848	0.027557
Heavy	-0.0212891	-0.169709	0.0928079	0.247296	0.0665653	0.440663	0.236004	0.0353807	0.241879		Heavy	0.000453227	0.0288012	0.0086133	0.0611553	0.00443094	0.194184	0.0556978	0.00125179	0.0585054
Warm	-0.00519187	-0.311908	0.339031	-0.262947	0.0128883	-0.204483	0.271224	-0.222232	0.377762		Warm	2.69555e-05	0.0972865	0.114942	0.0691412	0.000166109	0.0418133	0.0735625	0.0493871	0.142704
Complex	0.230156	-0.39818	0.375605	-0.0709528	-0.430603	0.293681	-0.294336	0.0148008	0.631982		Complex	0.0529716	0.158547	0.141079	0.00503429	0.185419	0.0862483	0.0866334	0.000219064	0.399402
Artificial	0.176965	0.214286	0.170939	0.320375	-0.0322827	-0.204634	-0.12459	-0.454963	0.249146		Artificial	0.0313168	0.0459187	0.0292201	0.10264	0.00104217	0.0418751	0.0155228	0.206991	0.0620736
Transparent	-0.324899	0.403568	-0.259089	-0.251897	0.235647	0.133742	-0.0533444	0.159848	-0.323227		Transparent	0.105559	0.162867	0.067127	0.0634522	0.0555296	0.017887	0.00284563	0.0255514	0.104475
Elastic	0.306715	0.00583265	0.172826	-0.012817	-0.0894456	0.265511	-0.406674	-0.296765	-0.030928		Elastic	0.0940739	3.40198e-05	0.0298688	0.000164276	0.00800052	0.0704963	0.165384	0.0880693	0.000956543
Irregular	0.0339186	-0.426772	-0.23811	-0.222486	-0.338106	0.159196	-0.158168	-0.339516	0.387165		Irregular	0.00115047	0.182135	0.0566962	0.0494998	0.114316	0.0253435	0.025017	0.115271	0.149897
Fancy	-0.0297354	0.102367	-0.208852	-0.121265	-0.314563	0.434498	0.0929277	-0.763323	-0.022933		Fancy	0.000884193	0.010479	0.0436192	0.0147052	0.09895	0.188788	0.00863555	0.582662	0.000525923
Dead	0.0750199	0.0243468	-0.0166634	0.392444	-0.105922	-0.106826	0.0445342	0.258994	0.144412		Dead	0.00562798	0.000592769	0.000277669	0.154012	0.0112196	0.0114119	0.0019833	0.0670777	0.0208547
Hard	-0.259658	0.317026	-0.16035	-0.260996	-0.207435	0.355826	0.310768	0.358821	-0.0744734		Hard	0.0674225	0.100505	0.0257122	0.0681191	0.0430291	0.126612	0.0965767	0.128753	0.00554628
Wet	-0.08626	0.0427425	0.366468	-0.161624	-0.21954	0.659735	-0.300578	-0.634711	0.405132		Wet	0.00744079	0.00182692	0.134299	0.0261222	0.0481979	0.43525	0.090347	0.402858	0.164132
Rough	0.334563	0.263789	0.0550522	-0.127016	-0.371188	0.21523	-0.264834	-0.360673	0.464677		Rough	0.111932	0.0695844	0.00303075	0.016133	0.13778	0.046324	0.0701371	0.130085	0.215924
Dynamic	-0.0858432	0.131171	0.55803	-0.481985	0.484738	-0.373443	-0.131187	0.0842997	0.248172		Dynamic	0.00736906	0.0172058	0.311397	0.23231	0.234971	0.139459	0.0172099	0.00710644	0.0615893
Magnitude
correlation coefficient											r-squared
	Bark	Ceramic	Fabric	Fur	Glass	Leather	Metal	Stone	Wood
Glossy	-0.691472	0.772318	-0.440926	-0.637763	0.731641	-0.307984	-0.231765	-0.066841	-0.256024		Glossy	0.478133	0.596475	0.194415	0.406742	0.535298	0.0948541	0.0537152	0.00446771	0.0655482
Heavy	0.216235	0.134501	0.148648	0.390163	0.387513	0.36453	0.270622	-0.00721672	0.374025		Heavy	0.0467574	0.0180905	0.0220962	0.152227	0.150166	0.132882	0.0732361	5.2081e-05	0.139895
Warm	0.217158	-0.609521	0.452965	-0.240698	0.307892	0.226094	0.084204	-0.255217	0.464644		Warm	0.0471576	0.371516	0.205178	0.0579357	0.0947973	0.0511186	0.00709031	0.0651355	0.215894
Complex	0.414503	-0.570674	0.218966	-0.137736	-0.321529	-0.11881	-0.0141224	0.265701	0.494569		Complex	0.171813	0.325669	0.0479461	0.0189712	0.103381	0.0141158	0.000199442	0.070597	0.244598
Artificial	-0.205743	0.292748	-0.443707	0.0257165	0.133862	-0.251539	-0.204129	-0.356193	-0.0456432		Artificial	0.0423301	0.0857015	0.196876	0.000661339	0.0179191	0.0632719	0.0416688	0.126873	0.0020833
Transparent	-0.382815	0.198947	-0.686617	-0.466041	0.348341	-0.409675	-0.257689	-0.111365	-0.412544		Transparent	0.146547	0.0395797	0.471443	0.217194	0.121341	0.167834	0.0664039	0.0124022	0.170193
Elastic	0.274337	0.105691	0.296243	0.198102	-0.175443	0.0833785	-0.502112	-0.184323	0.243817		Elastic	0.075261	0.0111705	0.0877601	0.0392445	0.0307803	0.00695198	0.252117	0.0339748	0.0594469
Irregular	0.109607	-0.551986	-0.0948363	-0.234506	-0.267269	0.163918	0.185811	-0.252325	0.448178		Irregular	0.0120138	0.304688	0.00899392	0.0549929	0.0714329	0.0268691	0.0345258	0.0636679	0.200864
Fancy	-0.242488	0.123158	-0.545848	-0.216479	-0.187213	-0.114075	0.204926	-0.406993	-0.137876		Fancy	0.0588006	0.0151679	0.29795	0.0468631	0.0350487	0.0130132	0.0419947	0.165643	0.0190097
Dead	-0.240388	0.0757759	-0.11959	0.116974	0.0257467	-0.0365265	0.245416	0.220102	0.0601376		Dead	0.0577865	0.00574198	0.0143017	0.013683	0.000662895	0.00133418	0.0602288	0.0484448	0.00361653
Hard	-0.213243	0.145838	-0.310009	-0.43961	-0.0759262	0.197646	0.492018	0.319154	-0.0823438		Hard	0.0454727	0.0212688	0.0961056	0.193257	0.00576478	0.0390638	0.242082	0.10186	0.00678049
Wet	0.0262405	0.243152	0.266851	-0.00525247	-0.127168	0.283722	-0.252863	-0.52573	0.436639		Wet	0.000688564	0.0591231	0.0712093	2.75884e-05	0.0161716	0.0804984	0.0639397	0.276392	0.190654
Rough	0.538767	0.08189	0.156957	-0.167204	-0.415523	0.363686	-0.366493	0.0680854	0.132168		Rough	0.29027	0.00670597	0.0246354	0.027957	0.17266	0.132268	0.134317	0.00463563	0.0174683
Dynamic	-0.217726	0.434853	-0.131386	-0.22264	0.502256	-0.143421	-0.0974651	-0.00308358	-0.04106		Dynamic	0.0474047	0.189097	0.0172623	0.0495688	0.252261	0.0205695	0.00949944	9.50848e-06	0.00168593
Table S1. Correlation coefficients (left) and r-squared values (right) of correlation analyses between vection measures and ratings for adjective pairs for each material condition (individual analysis).
The coefficients larger than 0.5 are indicate in red as indicators of large effect size.

## Sheet: correlation_mean
correlation coefficient					r-squared
	Latency	Duration	Magnitude			Latency	Duration	Magnitude
Glossy	0.0490995	0.0293258	-0.622418		Glossy	0.00241076	0.000860004	0.387405
Heavy	0.225447	0.042692	-0.139204		Heavy	0.0508262	0.00182261	0.0193776
Warm	0.0490224	-0.210364	0.403467		Warm	0.0024032	0.0442529	0.162786
Complex	0.484702	-0.2527	0.42151		Complex	0.234936	0.0638574	0.17767
Artificial	-0.0122469	-0.0476523	-0.312984		Artificial	0.000149987	0.00227074	0.0979587
Transparent	0.147583	0.0108496	-0.559259		Transparent	0.0217807	0.000117713	0.31277
Elastic	-0.331346	0.104472	0.275952		Elastic	0.10979	0.0109144	0.0761495
Irregular	0.76989	-0.480245	-0.0787553		Irregular	0.592731	0.230636	0.0062024
Fancy	0.663695	-0.628829	-0.196062		Fancy	0.440491	0.395426	0.0384405
Dead	-0.241491	0.192008	-0.0638153		Dead	0.0583179	0.036867	0.0040724
Hard	0.220461	0.0550336	-0.356801		Hard	0.0486032	0.00302869	0.127307
Wet	-0.0483832	0.414228	-0.260517		Wet	0.00234093	0.171585	0.067869
Rough	-0.329191	0.356118	0.7196		Rough	0.108367	0.12682	0.517824
Dynamic	0.198668	-0.115388	0.3415		Dynamic	0.0394688	0.0133145	0.116622
Table S2. Correlation coefficients (left) and r-squared values (right) of correlation analyses between men vection measures and ratings for adjective pairs for each material condition across individuals (mean analysis).
The coefficients larger than 0.5 are indicate in red as indicators of large effect size.
